# Supplementary material for: Advanced neural network-based model for predicting court decisions on child custody
Source: PeerJ Comput Sci. 2024 Oct 22;10:e2293. doi: 10.7717/peerj-cs.2293 (PMC11622840; doi:10.7717/peerj-cs.2293)
Supplement: Supplemental Information 1 [file peerj-cs-10-2293-s001.zip]

Archive with 3 entries (3 files):
- Evaluation.py
- Model.py
- Preprocessing.py
