# Supplementary material for: Advanced neural network-based model for predicting court decisions on child custody
Source: PeerJ Comput Sci. 2024 Oct 22;10:e2293. doi: 10.7717/peerj-cs.2293 (PMC11622840; doi:10.7717/peerj-cs.2293)
Supplement: Supplemental Information 1 [file peerj-cs-10-2293-s001.zip › Evaluation.py]

from tensorflow.keras.callbacks import EarlyStopping

from sklearn.metrics import classification_report, confusion_matrix, accuracy_score, f1_score, cohen_kappa_score

import numpy as np


early_stopping = EarlyStopping(monitor='val_loss', patience=3, restore_best_weights=True)


# Train the model

history = model.fit(

    X_train, y_train,

    epochs=10,  

    batch_size=64,  

    validation_split=0.2,  

    callbacks=[early_stopping]

)


test_loss, test_accuracy = model.evaluate(X_test, y_test, verbose=2)

print(f'Test Loss: {test_loss}, Test Accuracy: {test_accuracy}')


# Predictions for the test set

y_pred_probs = model.predict(X_test)

y_pred = np.argmax(y_pred_probs, axis=1)


# Evaluation metrics

accuracy = accuracy_score(y_test, y_pred)

f1 = f1_score(y_test, y_pred, average='weighted')  # Use 'binary' for binary classification

kappa = cohen_kappa_score(y_test, y_pred)


print(f'Accuracy: {accuracy}')

print(f'F1 Score: {f1}')

print(f'Kappa Index: {kappa}')


# Optional: Detailed classification report

print(classification_report(y_test, y_pred))


# Optional: Confusion Matrix

conf_matrix = confusion_matrix(y_test, y_pred)

print(f'Confusion Matrix:\n{conf_matrix}')
