# Supplementary material for: Advanced neural network-based model for predicting court decisions on child custody
Source: PeerJ Comput Sci. 2024 Oct 22;10:e2293. doi: 10.7717/peerj-cs.2293 (PMC11622840; doi:10.7717/peerj-cs.2293)
Supplement: Supplemental Information 1 [file peerj-cs-10-2293-s001.zip › Model.py]

import torch
import torch.nn as nn
from transformers import BertModel

class BertBiLSTMModel(nn.Module):
    def __init__(self):
        super(BertBiLSTMModel, self).__init__()
        # Load the pre-trained BERT model
        self.bert = BertModel.from_pretrained('bert-base-uncased')
        # Define a Bi-LSTM layer
        self.lstm = nn.LSTM(input_size=768, hidden_size=256, num_layers=1, batch_first=True, bidirectional=True)
        # Define a fully connected layer for classification
        self.classifier = nn.Linear(256 * 2, 1)  # Binary classification

    def forward(self, input_ids, attention_mask):
        # Pass inputs through BERT
        bert_output = self.bert(input_ids=input_ids, attention_mask=attention_mask)
        sequence_output = bert_output.last_hidden_state
        
        # Pass BERT outputs through Bi-LSTM
        lstm_output, (h_n, c_n) = self.lstm(sequence_output)
        
        # Concatenate the final states of the forward and backward LSTMs
        final_hidden_state = torch.cat((h_n[-2,:,:], h_n[-1,:,:]), dim=1)
        
        # Pass through the classifier
        logits = self.classifier(final_hidden_state)
        
        return logits

def train_model(model, data_loader, loss_fn, optimizer, device, num_epochs):
    model = model.to(device)
    model.train()
    
    for epoch in range(num_epochs):
        total_loss = 0
        for batch in data_loader:
            optimizer.zero_grad()
            
            input_ids = batch['input_ids'].to(device)
            attention_mask = batch['attention_mask'].to(device)
            labels = batch['labels'].to(device)
            
            outputs = model(input_ids=input_ids, attention_mask=attention_mask)
            loss = loss_fn(outputs.squeeze(), labels)
            
            loss.backward()
            optimizer.step()
            
            total_loss += loss.item()
        
        print(f"Epoch {epoch+1}/{num_epochs}, Loss: {total_loss/len(data_loader)}")

def evaluate_model(model, data_loader, device):
    model = model.to(device)
    model.eval()
    
    all_predictions = []
    all_labels = []
    
    with torch.no_grad():
        for batch in data_loader:
            input_ids = batch['input_ids'].to(device)
            attention_mask = batch['attention_mask'].to(device)
            labels = batch['labels'].to(device)
            
            outputs = model(input_ids=input_ids, attention_mask=attention_mask)
            predictions = torch.sigmoid(outputs).round().cpu().numpy()
            
            all_predictions.extend(predictions)
            all_labels.extend(labels.cpu().numpy())
    
    return all_predictions, all_labels

def get_metrics(predictions, labels):
    from sklearn.metrics import accuracy_score, f1_score, precision_score, recall_score
    
    accuracy = accuracy_score(labels, predictions)
    f1 = f1_score(labels, predictions)
    precision = precision_score(labels, predictions)
    recall = recall_score(labels, predictions)
    
    return {
        'accuracy': accuracy,
        'f1_score': f1,
        'precision': precision,
        'recall': recall
    }


if __name__ == "__main__":
    from Preprocessing import preprocess_data, create_data_loader

    train_dataset, test_dataset = preprocess_data('Spanish.csv')
    train_loader = create_data_loader(train_dataset, batch_size=32)
    test_loader = create_data_loader(test_dataset, batch_size=32)
    
    device = torch.device('cuda' if torch.cuda.is_available() else 'cpu')
    model = BertBiLSTMModel()
    
    optimizer = torch.optim.Adam(model.parameters(), lr=2e-5)
    loss_fn = nn.BCEWithLogitsLoss()

    train_model(model, train_loader, loss_fn, optimizer, device, num_epochs=3)
    
    predictions, labels = evaluate_model(model, test_loader, device)
    metrics = get_metrics(predictions, labels)
    print(metrics)
