# Supplementary material for: Advanced neural network-based model for predicting court decisions on child custody
Source: PeerJ Comput Sci. 2024 Oct 22;10:e2293. doi: 10.7717/peerj-cs.2293 (PMC11622840; doi:10.7717/peerj-cs.2293)
Supplement: Supplemental Information 1 [file peerj-cs-10-2293-s001.zip › Preprocessing.py]

import torch
from sklearn.metrics import accuracy_score, f1_score, precision_score, recall_score

def evaluate_model(model, data_loader, device):
    model.eval()  # Set model to evaluation mode
    all_predictions = []
    all_labels = []
    
    with torch.no_grad():
        for batch in data_loader:
            input_ids = batch['input_ids'].to(device)
            attention_mask = batch['attention_mask'].to(device)
            labels = batch['labels'].to(device)
            
            outputs = model(input_ids=input_ids, attention_mask=attention_mask)
            predictions = torch.sigmoid(outputs).round().cpu().numpy()
            
            all_predictions.extend(predictions)
            all_labels.extend(labels.cpu().numpy())
    
    return all_predictions, all_labels

def calculate_metrics(predictions, labels):
    accuracy = accuracy_score(labels, predictions)
    f1 = f1_score(labels, predictions)
    precision = precision_score(labels, predictions)
    recall = recall_score(labels, predictions)
    
    return {
        'accuracy': accuracy,
        'f1_score': f1,
        'precision': precision,
        'recall': recall
    }

def print_metrics(metrics):
    print(f"Accuracy: {metrics['accuracy']:.4f}")
    print(f"F1 Score: {metrics['f1_score']:.4f}")
    print(f"Precision: {metrics['precision']:.4f}")
    print(f"Recall: {metrics['recall']:.4f}")

# Example usage
if __name__ == "__main__":
    from Preprocessing import preprocess_data, create_data_loader
    from Model import BertBiLSTMModel

    # Preprocess the data and create data loaders
    train_dataset, test_dataset = preprocess_data('Spanish.csv')
    test_loader = create_data_loader(test_dataset, batch_size=32)
    
    device = torch.device('cuda' if torch.cuda.is_available() else 'cpu')
    
    # Load the model
    model = BertBiLSTMModel()
    model.load_state_dict(torch.load('path_to_trained_model.pth'))
    model = model.to(device)
    
    # Evaluate the model
    predictions, labels = evaluate_model(model, test_loader, device)
    
    # Calculate and print metrics
    metrics = calculate_metrics(predictions, labels)
    print_metrics(metrics)
